# Supplementary material for: 16S rRNA gene amplicon dataset of prokaryotic communities from a subantarctic marine ecosystem: Ushuaia Bay and surrounding waters
Source: Data Brief. 2020 Aug 12;32:106171. doi: 10.1016/j.dib.2020.106171 (PMC7452558; doi:10.1016/j.dib.2020.106171)
Supplement: Supplementary file 1 [file mmc1.txt]

#16S rRNA gene profiling dataset of prokaryotic communities from a subantarctic marine ecosystem: Ushuaia Bay and surrounding waters
#Clara Natalia Rodríguez-Flórez1, Andrea Malits1, Mariana Lozada2*
#1 Laboratorio de Oceanografía Biológica (CADIC-CONICET), Ushuaia, Argentina.
#2 Laboratorio de Microbiología Ambiental (IBIOMAR-CONICET), Puerto Madryn, Argentina.
#May 15, 2020

#*Corresponding author: Mariana Lozada, IBIOMAR-CONICET, CCT CONICET-CENPAT, Bvd. Brown 2915, U9120ACD Puerto Madryn, Chubut, Argentina. E-mail: lozada@cenpat-conicet.gob.ar ORCID: 0000-0003-4037-9169

#QIIME2 (https://qiime2.org/) was used to process data  


#activate qiime


source activate qiime2-2019.1

cd /home/myfolder

mkdir casava-18-paired-end-demultiplexed

cp *Lozada_ds*/*.fastq.gz casava-18-paired-end-demultiplexed/


qiime tools import \
  --type 'SampleData[PairedEndSequencesWithQuality]' \
  --input-path casava-18-paired-end-demultiplexed \
  --input-format CasavaOneEightSingleLanePerSampleDirFmt \
  --output-path demux-paired-end.qza

qiime demux summarize \
  --i-data demux-paired-end.qza \
  --o-visualization demux.qzv

qiime tools view demux.qzv

#denoising of sequences


qiime deblur denoise-16S \
  --i-demultiplexed-seqs demux-paired-end.qza \
  --p-trim-length 150 \
  --o-representative-sequences rep-seqs-deblur.qza \
  --o-table table-deblur.qza \
  --p-sample-stats \
  --o-stats deblur-stats.qza


#summary of previous

qiime feature-table summarize \
  --i-table table-deblur.qza \
  --o-visualization table-deblur.qzv \
  --m-sample-metadata-file sample-metadata.tsv

qiime feature-table tabulate-seqs \
  --i-data rep-seqs-deblur.qza \
  --o-visualization rep-seqs-deblur.qzv

#qiime metadata tabulate \
 # --m-input-file deblur-stats.qza \
  #--o-visualization deblur-stats.qzv

qiime deblur visualize-stats \
  --i-deblur-stats deblur-stats.qza \
  --o-visualization deblur-stats.qzv


qiime tools view table-deblur.qzv
qiime tools view rep-seqs-deblur.qzv
qiime tools view deblur-stats.qzv

#classify with greengenes

qiime feature-classifier classify-sklearn \
  --i-classifier gg-13-8-99-515-806-nb-classifier.qza \
  --i-reads  rep-seqs-deblur.qza \
  --o-classification taxonomy.qza

qiime metadata tabulate \
  --m-input-file taxonomy.qza \
  --o-visualization taxonomy.qzv

qiime tools view taxonomy.qzv

qiime taxa barplot \
  --i-table table-deblur.qza \
  --i-taxonomy taxonomy.qza \
  --m-metadata-file sample-metadata.tsv \
  --o-visualization taxa-bar-plots.qzv

qiime tools view taxa-bar-plots.qzv


qiime diversity core-metrics \
--i-table table-deblur.qza \
--p-sampling-depth 60000  \
--m-metadata-file sample-metadata.tsv  \
--output-dir diversity-core-metrics-results


qiime diversity alpha \
 --i-table diversity-core-metrics-results/rarefied_table.qza \
--p-metric 'goods_coverage' \
 --o-alpha-diversity coverage.qza


qiime diversity alpha \
 --i-table diversity-core-metrics-results/rarefied_table.qza \
--p-metric 'dominance' \
 --o-alpha-diversity dominance.qza


qiime diversity alpha \
 --i-table diversity-core-metrics-results/rarefied_table.qza \
--p-metric 'chao1' \
 --o-alpha-diversity chao.qza


#in qiime, in terminal export tables as tsv for phyloseq

source activate qiime2-2019.1

qiime tools export \
--input-path table-deblur.qza \
--output-path phyloseq 

biom convert -i phyloseq/feature-table.biom -o phyloseq/otu_table.txt --to-tsv
gedit phyloseq/otutable.txt #replace change	#OTUID to	OTUID and the legend "constructued from biom file". save as edited file
#also replace sample names with full names (all information)

qiime tools export \
--input-path taxonomy.qza \
--output-path phyloseq 

gedit phyloseq/taxonomy.tsv # OPEN IN EXCEL, delete confidence values column. Then open in txt or gedit and replace change	 Feature ID to OTUID
#otros cambios incluyen ponerle el nombre a cada nivel taxonomico en el header y ponerle punto y comas.Editar en libre office separado por tabs + ;

qiime phylogeny align-to-tree-mafft-fasttree \
--i-sequences rep-seqs.qza \
--o-alignment rep-seqs.qza \
--o-masked-alignment masked-aligned-rep-seqs.qza \
--o-tree unrooted-tree.qza \
--o-rooted-tree rooted-tree.qza

qiime tools export \
--input-path rooted-tree.qza \
--output-path phyloseq 
