# Supplementary material for: 16S rRNA gene amplicon dataset of prokaryotic communities from a subantarctic marine ecosystem: Ushuaia Bay and surrounding waters
Source: Data Brief. 2020 Aug 12;32:106171. doi: 10.1016/j.dib.2020.106171 (PMC7452558; doi:10.1016/j.dib.2020.106171)
Supplement: Supplementary file 2 [file mmc2.xml]

<?xml version="1.0" encoding="utf-8" standalone="no"?>
<data>
  <datasets>
    <author>lozada@cenpat-conicet.gob.ar;lozada.mari@gmail.com</author>
    <type>1</type>
    <dataset>
      <name> "Microbial diversity of subantarctic waters"</name>
      <caption />
      <description>In this project, subsurface and bottom waters were sampled from the subantarctic environment of the Beagle Channel next to Ushuaia Bay. The goal was to analyze the prokaryote fraction of the microbial community by means of 16S rRNA gene amplicon sequencing, in the frame of a comprehensive study of the system involving phytoplankton community, organic matter quality, viral role, etc.</description>
      <filetype>
        <name />
      </filetype>
      <filesize />
      <source>0</source>
      <sourcename>Original Data</sourcename>
      <access>
        <type>1</type>
        <name>Data available in data repository</name>
        <reponame>GenBank Short Read Archive</reponame>
        <PersistentId />
        <deeplinkurl> https://www.ncbi.nlm.nih.gov/Traces/study/?acc=PRJNA637656&amp;o=acc_s%3Aa</deeplinkurl>
      </access>
    </dataset>
  </datasets>
</data>
